# Supplementary material for: 2-[(E)-(2-Phenyl-2H-1,2,3-triazol-4-yl)methyl­eneamino]ethanol
Source: Acta Crystallogr Sect E Struct Rep Online. 2009 Mar 11;65(Pt 4):o720. doi: 10.1107/S1600536809007946 (PMC2968798; doi:10.1107/S1600536809007946)
Supplement: Supplementary file 2 [file e-65-0o720-Isup2.hkl]

#
# h,k,l, Fc-squared, Fo-squared, sigma(Fo-squared) and status flag
#
data_I
_shelx_title ' B in Pca2(1)'
_shelx_refln_list_code          4
_shelx_F_calc_maximum      211.90
_exptl_crystal_F_000       456.00
_reflns_d_resolution_high  0.8108
 
loop_
 _symmetry_equiv_pos_as_xyz
 'x, y, z'
 '-x, -y, z+1/2'
 'x+1/2, -y, z'
 '-x+1/2, y, z+1/2'
 
_cell_length_a    13.1239
_cell_length_b    12.7703
_cell_length_c     6.6576
_cell_angle_alpha  90.000
_cell_angle_beta   90.000
_cell_angle_gamma  90.000
 
_shelx_F_squared_multiplier     1.000
 
loop_
 _refln_index_h
 _refln_index_k
 _refln_index_l
 _refln_F_squared_calc
 _refln_F_squared_meas
 _refln_F_squared_sigma
 _refln_observed_status
   2   0   0     6950.17     6845.54    469.33 o
   4   0   0     2456.02     2368.71    164.82 o
   6   0   0      221.56      214.31     20.08 o
   8   0   0      392.38      363.27     42.72 o
  10   0   0        5.05       -1.94      5.53 o
  12   0   0        4.23        6.06     11.78 o
  14   0   0       12.54       21.36     11.72 o
  16   0   0        9.33        9.53     10.52 o
   0   1   0       75.66       80.81      6.27 o
   1   1   0     2652.11     2706.44    131.44 o
   2   1   0      188.97      165.61      9.07 o
   3   1   0     1251.19     1157.07     57.37 o
   4   1   0     3509.73     3261.12    184.17 o
   5   1   0       75.28       91.56      8.86 o
   6   1   0        5.86        3.46      2.32 o
   7   1   0        0.19        5.68      3.56 o
   8   1   0      122.53      127.71     11.25 o
   9   1   0        0.41        5.51      4.95 o
  10   1   0      194.65      195.09     18.28 o
  11   1   0      145.87      129.25     18.25 o
  12   1   0       68.01       63.65      9.63 o
  13   1   0       49.29       51.17      9.03 o
  14   1   0        4.31        5.99      8.36 o
  15   1   0        0.11       -1.31      6.49 o
  16   1   0       10.62        8.05      6.68 o
   0   2   0     1328.34     1235.22     85.56 o
   1   2   0        4.32        4.23      0.99 o
   2   2   0      239.47      212.49     11.67 o
   3   2   0     1366.82     1350.77     67.04 o
   4   2   0       44.45       38.50      4.36 o
   5   2   0      648.39      654.19     34.23 o
   6   2   0      364.80      354.36     20.25 o
   7   2   0      298.95      292.02     18.02 o
   8   2   0       74.98       94.94     14.92 o
   9   2   0       72.73       85.95      9.27 o
  10   2   0       49.19       45.63      7.74 o
  11   2   0        0.05        0.52      4.94 o
  12   2   0      112.51      120.83     13.08 o
  13   2   0        0.53        7.52      5.60 o
  14   2   0        0.03        4.23      6.19 o
  15   2   0        0.16        2.04      6.52 o
  16   2   0        1.07       14.06      6.95 o
   0   3   0      319.22      305.73     22.74 o
   1   3   0     3269.40     3233.12    157.47 o
   2   3   0       94.49      100.74      6.90 o
   3   3   0      892.88      803.17     40.69 o
   4   3   0        2.42        0.43      2.05 o
   5   3   0      301.33      325.38     18.49 o
   6   3   0       15.81       12.25      3.94 o
   7   3   0     1420.77     1375.55     81.20 o
   8   3   0       51.35       61.79     10.05 o
   9   3   0      121.77      119.63     12.31 o
  10   3   0      124.32      108.08     15.31 o
  11   3   0       32.17       45.88      7.99 o
  12   3   0        6.07        7.95      5.09 o
  13   3   0        0.58        5.35      5.56 o
  14   3   0        6.98       12.00      6.44 o
  15   3   0        1.98        1.40      7.12 o
   0   4   0       86.38       83.89      8.55 o
   1   4   0      330.14      357.48     18.97 o
   2   4   0        0.02       -0.91      1.91 o
   3   4   0     1935.41     2073.27    102.44 o
   4   4   0      666.97      652.89     34.16 o
   5   4   0     1002.84      952.92     49.03 o
   6   4   0      780.81      778.44     41.02 o
   7   4   0      429.05      417.09     24.01 o
   8   4   0       11.47        6.55      3.58 o
   9   4   0      196.60      201.99     19.81 o
  10   4   0       11.74        0.07      4.13 o
  11   4   0       31.11       29.27      6.88 o
  12   4   0        0.95        5.49      5.09 o
  13   4   0       15.90       16.78      7.61 o
  14   4   0        0.77       -5.00      5.71 o
  15   4   0        5.20        6.89      7.64 o
   0   5   0     1393.63     1346.21    135.03 o
   1   5   0        5.38        3.90      1.73 o
   2   5   0       12.10       10.90      2.60 o
   3   5   0       13.88       17.82      3.07 o
   4   5   0      478.84      480.37     26.02 o
   5   5   0      119.44      114.51      9.52 o
   6   5   0      144.67      143.82     11.51 o
   7   5   0       17.03       15.74      6.68 o
   8   5   0       29.56       20.33      4.78 o
   9   5   0       28.13       40.07      6.97 o
  10   5   0        0.58        1.36      4.15 o
  11   5   0        0.55       -1.01      4.39 o
  12   5   0        3.61        9.77      6.89 o
  13   5   0        9.30       11.12      6.25 o
  14   5   0        3.63        9.83      6.36 o
  15   5   0        9.55       12.08      8.06 o
   0   6   0      881.58      991.25     70.96 o
   1   6   0      187.42      206.60     12.77 o
   2   6   0      911.14      970.34     57.06 o
   3   6   0      526.23      524.26     28.15 o
   4   6   0      182.61      199.01     15.10 o
   5   6   0       29.49       32.71      5.08 o
   6   6   0        9.15       10.49      5.65 o
   7   6   0       22.31       26.56      7.26 o
   8   6   0       33.87       33.27      5.79 o
   9   6   0       21.80       23.01      5.72 o
  10   6   0       45.16       29.48      6.96 o
  11   6   0        0.17       -4.05      5.28 o
  12   6   0        4.90       -2.59      8.77 o
  13   6   0       25.99       26.88     12.69 o
  14   6   0        0.94        4.15      9.32 o
   0   7   0      310.74      288.71     23.88 o
   1   7   0      602.01      640.75     33.61 o
   2   7   0       26.90       37.74      4.68 o
   3   7   0       87.82       91.70      7.86 o
   4   7   0       46.54       53.76      6.22 o
   5   7   0        0.88        4.56      3.52 o
   6   7   0        0.79        5.02      3.31 o
   7   7   0       15.87       17.75      4.46 o
   8   7   0       25.76       22.82      5.21 o
   9   7   0      123.41      118.34     11.95 o
  10   7   0        8.87       10.36      5.18 o
  11   7   0        6.05        5.19      6.01 o
  12   7   0        4.99       20.09      6.63 o
  13   7   0       12.73       14.85      7.49 o
  14   7   0        2.14        7.19      8.15 o
   0   8   0       21.84       18.21      4.74 o
   1   8   0       85.10       96.86      8.22 o
   2   8   0       22.91       37.08      6.08 o
   3   8   0        4.04       12.13      3.60 o
   4   8   0       53.99       51.50      6.35 o
   5   8   0       19.66       18.93      4.66 o
   6   8   0       34.08       44.21      9.35 o
   7   8   0      119.58      138.66     12.31 o
   8   8   0      258.46      257.49     24.24 o
   9   8   0       42.94       33.19      6.89 o
  10   8   0       11.02       -2.99      4.81 o
  11   8   0       24.72       36.38      9.08 o
  12   8   0        0.70        8.63      9.46 o
  13   8   0        2.87       -0.44      9.82 o
   0   9   0       37.33       45.86      7.53 o
   1   9   0       50.84       49.85      5.87 o
   2   9   0      122.75      139.46     10.76 o
   3   9   0      223.80      251.95     36.86 o
   4   9   0       18.23       21.97     10.73 o
   5   9   0      102.40      117.03     13.26 o
   6   9   0      243.18      242.88     21.39 o
   7   9   0      172.92      150.86     15.89 o
   8   9   0        2.92        0.03      5.76 o
   9   9   0       52.51       36.88      8.51 o
  10   9   0        7.85        7.36      6.68 o
  11   9   0       14.95       17.26      9.67 o
  12   9   0        2.21       12.60     10.90 o
  13   9   0        0.01        7.21     11.25 o
   0  10   0       19.79       11.99      8.15 o
   1  10   0       80.26       63.91     11.44 o
   2  10   0        3.30       -4.52      4.52 o
   3  10   0      317.06      326.99     32.30 o
   4  10   0      316.35      331.06     33.35 o
   5  10   0        5.09        3.98      4.96 o
   6  10   0      128.98      124.80     14.60 o
   7  10   0       26.53       20.23      6.98 o
   8  10   0       12.23       17.39      6.84 o
   9  10   0       22.05       35.67      8.77 o
  10  10   0       22.45       27.45     11.53 o
  11  10   0        2.80       14.75     16.79 o
  12  10   0        0.36        5.23     10.82 o
   0  11   0        2.95       -6.50      6.50 o
   1  11   0       69.84       65.15     11.84 o
   2  11   0       11.42       16.96      7.54 o
   3  11   0        0.19       -3.86      6.35 o
   4  11   0       37.64       36.54      9.53 o
   5  11   0       13.61       17.62      8.77 o
   6  11   0        2.20        5.79      7.96 o
   7  11   0       17.17       21.96      8.83 o
   8  11   0        0.18        4.94     11.40 o
   9  11   0        0.25       15.54     13.09 o
  10  11   0        0.04       17.23     17.87 o
  11  11   0        0.58       -1.22     14.82 o
   0  12   0       77.48       70.53     18.50 o
   1  12   0      180.57      143.04     28.61 o
   2  12   0      101.41       95.93     15.59 o
   3  12   0        8.29        5.94      7.21 o
   4  12   0        2.73        1.42      7.24 o
   5  12   0       15.88        5.70     14.13 o
   6  12   0        2.88        7.75      8.51 o
   7  12   0        0.15      -10.47     11.70 o
   8  12   0        3.72        8.66     14.53 o
   9  12   0        0.02        0.84     13.43 o
  10  12   0        0.13       28.97     18.96 o
   0  13   0      110.72      117.71     24.54 o
   1  13   0        0.54       -1.09      6.22 o
   2  13   0        0.30        7.17      6.92 o
   3  13   0        4.11        9.59      7.19 o
   4  13   0       36.61       62.04     13.53 o
   5  13   0       27.58       64.45     20.61 o
   6  13   0        2.42       10.26     15.71 o
   7  13   0        2.78       42.53     20.23 o
   8  13   0        0.83       18.92     18.16 o
   9  13   0        0.06        4.86     17.91 o
   0  14   0        1.76        5.53      8.95 o
   1  14   0        2.51       -2.01      6.14 o
   2  14   0        0.88        5.05      6.87 o
   3  14   0        0.07        1.26      8.10 o
   4  14   0        1.92       11.07     14.40 o
   5  14   0        0.10        7.60     15.80 o
   6  14   0        5.07        0.13     14.15 o
   7  14   0        7.88       17.15     21.24 o
   0  15   0       21.88       22.34     15.33 o
   1  15   0        0.34       -7.64     16.20 o
   2  15   0        1.69      -10.43     10.43 o
   3  15   0        5.58      -11.91     11.91 o
   4  15   0       16.29       14.23     18.29 o
   2   0   1     7087.92     6929.29    335.98 o
   4   0   1      582.90      590.82     30.69 o
   6   0   1      538.13      482.86     26.53 o
   8   0   1       52.30       68.52     12.91 o
  10   0   1       40.11       42.49      7.59 o
  12   0   1       47.66       36.06      7.55 o
  14   0   1       23.91       25.11      9.81 o
  16   0   1        0.00       20.85      7.82 o
   1   1   1      348.93      370.35     14.34 o
   2   1   1     9670.31     9189.53    314.77 o
   3   1   1      538.82      491.76     18.02 o
   4   1   1      622.67      617.14     22.62 o
   5   1   1      569.19      544.26     21.77 o
   6   1   1      647.10      621.41     23.48 o
   7   1   1      118.24      123.31      8.21 o
   8   1   1       10.60       11.93      2.53 o
   9   1   1       12.70       11.18      2.97 o
  10   1   1       34.00       35.12      4.87 o
  11   1   1        2.64        1.08      3.23 o
  12   1   1        5.39       10.81      4.17 o
  13   1   1       13.44       20.21      4.42 o
  14   1   1        5.17        3.48      4.21 o
  15   1   1        0.65       -0.80      4.61 o
  16   1   1        0.16        2.34      4.84 o
   1   2   1     1135.14     1123.76     39.19 o
   2   2   1     1181.46     1135.35     39.77 o
   3   2   1      500.94      491.25     19.43 o
   4   2   1       68.52       72.71      4.48 o
   5   2   1      281.08      269.31     11.07 o
   6   2   1      191.42      182.85      9.09 o
   7   2   1       57.17       57.19      6.41 o
   8   2   1      111.66      106.97      7.07 o
   9   2   1      228.64      222.40     12.51 o
  10   2   1       14.45       15.30      3.59 o
  11   2   1      133.11      114.71      8.60 o
  12   2   1       27.20       20.49      4.45 o
  13   2   1        5.53        1.08      3.63 o
  14   2   1        0.11       -4.00      4.00 o
  15   2   1        3.35        6.73      5.22 o
   1   3   1      858.17      814.60     30.97 o
   2   3   1      128.93      115.88      5.26 o
   3   3   1      521.75      485.30     18.00 o
   4   3   1       47.05       45.10      3.41 o
   5   3   1      205.44      214.34     10.44 o
   6   3   1      135.05      138.21      7.59 o
   7   3   1      263.52      266.72     12.41 o
   8   3   1       40.15       38.38      4.18 o
   9   3   1       36.73       39.62      4.96 o
  10   3   1      138.59      156.88      9.94 o
  11   3   1       27.09       40.19      5.39 o
  12   3   1       26.57       23.86      4.78 o
  13   3   1        4.68       10.16      4.27 o
  14   3   1        3.50        8.66      4.64 o
  15   3   1        0.92        4.71      5.32 o
   1   4   1      202.73      188.82      8.39 o
   2   4   1      295.74      302.24     12.40 o
   3   4   1      727.41      705.61     25.71 o
   4   4   1      267.79      250.22     10.66 o
   5   4   1       75.58       88.57      5.54 o
   6   4   1       66.80       63.09      4.91 o
   7   4   1       31.90       37.32      3.86 o
   8   4   1        0.01       -0.43      2.12 o
   9   4   1       31.18       27.60      4.09 o
  10   4   1       17.30       17.91      3.84 o
  11   4   1       54.16       49.38      5.63 o
  12   4   1        3.39        3.36      3.45 o
  13   4   1        4.95        5.42      4.01 o
  14   4   1        5.30        7.78      4.94 o
  15   4   1        1.49       12.78      5.82 o
   1   5   1      253.54      234.07     10.27 o
   2   5   1      204.15      203.57      8.84 o
   3   5   1       56.75       63.32      4.08 o
   4   5   1      303.10      328.46     13.38 o
   5   5   1      261.81      303.31     13.01 o
   6   5   1       55.84       64.64      5.03 o
   7   5   1        5.94        9.68      2.51 o
   8   5   1       47.85       52.54      5.45 o
   9   5   1        8.45        9.46      3.13 o
  10   5   1       55.96       51.54      5.66 o
  11   5   1        7.73       10.61      3.59 o
  12   5   1       15.93       11.46      3.98 o
  13   5   1        0.88       -1.77      4.12 o
  14   5   1        3.64        7.00      5.43 o
  15   5   1        2.56       -0.70      5.55 o
   1   6   1      229.63      237.31     10.83 o
   2   6   1      252.25      232.32      9.99 o
   3   6   1       21.35       24.56      2.68 o
   4   6   1       79.09       87.06      5.55 o
   5   6   1       22.62       23.42      3.57 o
   6   6   1       55.68       67.45      5.30 o
   7   6   1       19.13       20.55      3.50 o
   8   6   1       70.47       64.41      5.81 o
   9   6   1        4.29        5.63      3.17 o
  10   6   1        5.76        5.64      3.21 o
  11   6   1       12.20       11.34      3.77 o
  12   6   1       12.90       14.44      4.60 o
  13   6   1        2.36        5.37      4.59 o
  14   6   1        1.76        3.98      5.96 o
   1   7   1      206.00      221.49     14.58 o
   2   7   1      416.32      430.33     16.74 o
   3   7   1       51.66       57.37      4.42 o
   4   7   1      358.65      356.43     14.86 o
   5   7   1       19.28       24.33      3.35 o
   6   7   1       88.98       93.43      6.46 o
   7   7   1      138.97      143.94      8.73 o
   8   7   1        8.13        7.22      3.01 o
   9   7   1       42.41       49.85      6.08 o
  10   7   1        9.67        6.52      4.14 o
  11   7   1        5.55        3.08      4.21 o
  12   7   1       11.13        9.84      5.83 o
  13   7   1        0.44       -2.37      4.91 o
  14   7   1        0.08        2.38      5.93 o
   1   8   1       32.57       33.03      4.46 o
   2   8   1      131.59      136.02      8.20 o
   3   8   1       14.71       21.11      3.34 o
   4   8   1      137.03      158.73      9.48 o
   5   8   1      335.44      372.75     18.78 o
   6   8   1      100.40      103.54      7.85 o
   7   8   1        5.95       10.22      3.92 o
   8   8   1       38.36       47.95      6.53 o
   9   8   1       29.34       30.11      5.55 o
  10   8   1        1.31        7.19      4.41 o
  11   8   1        9.50       22.73      5.77 o
  12   8   1        1.46       12.00      5.50 o
  13   8   1        1.08       10.08      6.18 o
   1   9   1       20.59       15.01      3.05 o
   2   9   1        7.66        5.42      2.71 o
   3   9   1       58.09       62.83      6.13 o
   4   9   1       87.43       80.77      7.19 o
   5   9   1      115.12      126.54      9.91 o
   6   9   1       23.78       21.24      4.30 o
   7   9   1       50.38       42.95      7.66 o
   8   9   1        8.52        3.99      3.93 o
   9   9   1        7.04        4.45      4.34 o
  10   9   1        1.96        5.90      4.71 o
  11   9   1        0.99        2.13      5.57 o
  12   9   1        1.42       -4.26      6.24 o
  13   9   1        0.91        7.67      7.12 o
   1  10   1       58.31       54.92      5.75 o
   2  10   1       11.50       16.72      3.80 o
   3  10   1        5.43        9.33      3.55 o
   4  10   1      113.27      112.65      9.09 o
   5  10   1        4.95       -1.80      3.95 o
   6  10   1        8.54        5.45      6.53 o
   7  10   1        1.35        6.39      5.23 o
   8  10   1        5.27        0.25      5.23 o
   9  10   1        8.53       13.26      6.23 o
  10  10   1        9.33       19.06      7.29 o
  11  10   1       10.13       15.86      8.17 o
  12  10   1        0.03        2.66      7.63 o
   1  11   1        1.03        3.48      3.82 o
   2  11   1      203.83      194.95     13.91 o
   3  11   1       53.75       39.14      6.23 o
   4  11   1       58.47       62.07      9.03 o
   5  11   1      157.21      173.30     16.20 o
   6  11   1       40.43       36.15      8.92 o
   7  11   1       10.88        5.92      8.46 o
   8  11   1        1.61        0.97      5.74 o
   9  11   1        6.19       13.60      7.13 o
  10  11   1        0.34       -4.26      6.72 o
  11  11   1        3.10       13.74      8.91 o
   1  12   1       37.58       32.65      6.31 o
   2  12   1       60.92       55.79     10.40 o
   3  12   1        9.79       16.97      7.20 o
   4  12   1        0.03        9.85      6.42 o
   5  12   1       15.64       28.10      8.04 o
   6  12   1        4.47        5.67      6.92 o
   7  12   1        2.94        4.41      7.51 o
   8  12   1        4.03       -6.09     13.31 o
   9  12   1        1.42        7.88      8.77 o
  10  12   1        0.30       -4.80      9.11 o
   1  13   1       14.98       12.03      6.36 o
   2  13   1        0.99        2.73      5.64 o
   3  13   1        3.14       -1.39     10.04 o
   4  13   1        8.20       19.21      6.99 o
   5  13   1        1.50       12.26      7.57 o
   6  13   1        0.25        7.24      8.80 o
   7  13   1        2.36        5.81      9.22 o
   8  13   1        0.45        4.12      9.82 o
   1  14   1        7.64       13.85      8.85 o
   2  14   1        4.03        2.20      6.07 o
   3  14   1       14.60       21.70      8.17 o
   4  14   1        0.20        9.97      7.75 o
   5  14   1        1.30       -0.26      8.58 o
   6  14   1        1.42       13.93      9.94 o
   7  14   1        1.73       28.45     12.30 o
   1  15   1        1.53      -11.22     15.16 o
   2  15   1       20.24       34.01     21.33 o
   3  15   1        5.63       14.65      9.90 o
   4  15   1        0.26       15.64      9.74 o
   0   0   2    44901.96    42116.11   2879.34 o
   2   0   2     4809.07     4826.12    234.82 o
   4   0   2       57.10       55.78      6.14 o
   6   0   2       60.31       62.81      6.74 o
   8   0   2       11.32        6.61      3.32 o
  10   0   2       61.40       56.95      8.10 o
  12   0   2       26.12       24.36      6.94 o
  14   0   2        7.60       23.55      7.78 o
   0   1   2     3521.20     3596.86    175.31 o
   1   1   2     3720.67     3784.06    130.39 o
   2   1   2      321.06      295.39     12.10 o
   3   1   2       75.23       79.59      4.40 o
   4   1   2       99.48       97.59      5.40 o
   5   1   2       12.30       12.74      2.08 o
   6   1   2       28.91       33.06      3.32 o
   7   1   2       71.96       82.01      7.79 o
   8   1   2       26.33       27.61      3.51 o
   9   1   2       27.50       38.49      4.47 o
  10   1   2       71.73       64.56      7.23 o
  11   1   2       48.67       46.16      5.70 o
  12   1   2        7.15       14.30      4.19 o
  13   1   2       18.28       12.16      5.80 o
  14   1   2        2.73       10.47      5.23 o
  15   1   2        1.02       -0.54      4.86 o
   0   2   2      267.32      281.37     17.29 o
   1   2   2      918.15      900.69     37.04 o
   2   2   2      347.81      321.61     13.33 o
   3   2   2      208.41      198.64      9.56 o
   4   2   2      143.16      150.88      7.28 o
   5   2   2        8.85        8.89      2.36 o
   6   2   2      285.27      299.75     12.89 o
   7   2   2       22.03       22.97      3.13 o
   8   2   2      165.64      174.70     10.31 o
   9   2   2        1.58        8.34      3.58 o
  10   2   2       34.44       37.20      4.91 o
  11   2   2       31.35       27.97      5.21 o
  12   2   2       45.95       45.01      5.87 o
  13   2   2        5.13        5.76      4.44 o
  14   2   2        1.64       -2.68      4.82 o
  15   2   2        2.60       -3.70      4.76 o
   0   3   2      878.59      819.31     41.36 o
   1   3   2      185.54      193.43      8.74 o
   2   3   2       66.34       65.89      4.71 o
   3   3   2       83.68       86.76      5.36 o
   4   3   2       69.30       74.70      4.65 o
   5   3   2      822.32      832.07     30.63 o
   6   3   2        3.46        2.26      1.73 o
   7   3   2      307.55      342.39     14.87 o
   8   3   2       18.11       23.46      3.47 o
   9   3   2       11.62       17.32      3.37 o
  10   3   2       47.55       37.08      4.94 o
  11   3   2        3.40        3.75      3.56 o
  12   3   2        8.40       14.52      4.55 o
  13   3   2        1.66        3.26      4.14 o
  14   3   2        1.40        3.93      4.98 o
  15   3   2        0.98        3.27      5.19 o
   0   4   2      398.83      377.54     20.08 o
   1   4   2      100.16      103.93      5.14 o
   2   4   2       24.52       24.94      2.10 o
   3   4   2      390.13      404.82     15.57 o
   4   4   2       24.06       24.63      2.98 o
   5   4   2      223.95      239.75     10.94 o
   6   4   2      395.10      378.15     15.55 o
   7   4   2       67.65       68.80      5.40 o
   8   4   2       41.28       40.43      4.46 o
   9   4   2       85.83       88.97      6.87 o
  10   4   2        3.39        3.33      3.40 o
  11   4   2        3.04        6.16      3.88 o
  12   4   2        9.88       16.99      4.46 o
  13   4   2       10.14       14.36      4.99 o
  14   4   2        2.62        5.65      5.22 o
  15   4   2        0.73       -4.42      4.42 o
   0   5   2       57.92       59.91      6.73 o
   1   5   2      169.98      171.45      8.48 o
   2   5   2       22.80       20.29      2.48 o
   3   5   2      203.96      200.15      8.90 o
   4   5   2        3.02        1.62      1.54 o
   5   5   2      103.86       98.80      6.67 o
   6   5   2       49.84       48.37      4.18 o
   7   5   2       53.31       53.18      4.77 o
   8   5   2       21.61       23.33      4.12 o
   9   5   2       50.41       61.31      6.39 o
  10   5   2        2.38        1.08      3.32 o
  11   5   2        4.99        1.39      3.63 o
  12   5   2       27.71       16.97      5.58 o
  13   5   2        3.16        7.25      4.50 o
  14   5   2        3.05        4.79      6.01 o
   0   6   2     1315.01     1365.49     80.00 o
   1   6   2      195.88      204.01      9.65 o
   2   6   2      386.38      441.36     18.35 o
   3   6   2      270.08      298.94     13.84 o
   4   6   2      136.22      158.28      9.07 o
   5   6   2       87.62       86.76      5.84 o
   6   6   2        7.68        5.78      3.08 o
   7   6   2       33.82       29.88      5.07 o
   8   6   2        9.80       12.68      4.02 o
   9   6   2        8.11        3.93      4.06 o
  10   6   2       11.75        5.15      5.00 o
  11   6   2        2.30        4.18      4.31 o
  12   6   2        0.39       -3.95      5.09 o
  13   6   2        4.76       12.41      6.01 o
  14   6   2        0.53        1.45      6.12 o
   0   7   2      155.19      124.52     11.97 o
   1   7   2      220.46      243.04     13.91 o
   2   7   2       50.05       58.50      5.33 o
   3   7   2      180.47      177.92      9.81 o
   4   7   2       56.23       68.34      6.35 o
   5   7   2        8.80       10.51      3.28 o
   6   7   2       13.35       10.56      3.73 o
   7   7   2       21.42       19.61      4.75 o
   8   7   2       40.93       44.32      6.13 o
   9   7   2       43.98       43.63      6.41 o
  10   7   2       24.49       19.98      4.96 o
  11   7   2       13.16       15.30      5.50 o
  12   7   2        3.62        8.80      5.39 o
  13   7   2        1.51        9.92      6.03 o
   0   8   2      125.73       96.00     12.93 o
   1   8   2       47.96       50.88      5.05 o
   2   8   2       46.67       44.44      4.89 o
   3   8   2       25.59       24.22      5.20 o
   4   8   2       88.66       86.65      8.62 o
   5   8   2       59.37       56.98      7.42 o
   6   8   2        5.87       16.15      5.24 o
   7   8   2       32.51       37.01      6.70 o
   8   8   2      190.25      192.61     13.78 o
   9   8   2       38.32       51.50      7.03 o
  10   8   2       35.25       31.54      6.00 o
  11   8   2        6.30        7.05      5.13 o
  12   8   2        5.21       22.12      6.55 o
  13   8   2        1.35       14.64      6.77 o
   0   9   2       34.46       31.55      5.95 o
   1   9   2       63.06       69.92      6.24 o
   2   9   2       61.94       66.01      7.41 o
   3   9   2       85.13       93.38      9.11 o
   4   9   2       63.44       63.83      7.78 o
   5   9   2      114.29      109.89     10.64 o
   6   9   2      117.95      109.38     11.04 o
   7   9   2      190.65      206.53     16.40 o
   8   9   2       40.56       38.19      7.22 o
   9   9   2       30.21       23.00      6.35 o
  10   9   2        1.56        9.27      5.97 o
  11   9   2        4.47        4.83      6.87 o
  12   9   2        7.19       12.32      7.22 o
   0  10   2       19.68        5.77      6.91 o
   1  10   2      106.42      112.39      9.63 o
   2  10   2       24.59       23.01      4.83 o
   3  10   2      253.72      227.90     15.66 o
   4  10   2      219.99      213.54     19.40 o
   5  10   2        9.07        9.64      5.05 o
   6  10   2       95.73       97.55     13.42 o
   7  10   2       34.68       41.27      7.50 o
   8  10   2        8.05        3.47      5.33 o
   9  10   2        5.10       18.79      6.67 o
  10  10   2       13.84       34.39      8.43 o
  11  10   2        4.89        4.60      7.23 o
   0  11   2       38.66       20.48      7.73 o
   1  11   2       53.14       45.07      7.41 o
   2  11   2        7.14       12.34      4.91 o
   3  11   2        8.39       13.59      5.71 o
   4  11   2       29.86       28.22      6.07 o
   5  11   2       15.28       16.29      5.42 o
   6  11   2        5.09        6.78      5.12 o
   7  11   2       10.11       21.00      7.40 o
   8  11   2        0.58       -1.33      6.19 o
   9  11   2        2.28        0.86      7.04 o
  10  11   2        1.91        5.49      7.89 o
   0  12   2       47.79       37.56      9.49 o
   1  12   2      111.04       92.87     15.35 o
   2  12   2       61.80       49.65      9.69 o
   3  12   2        2.65        9.69      6.44 o
   4  12   2       19.89        7.52      9.77 o
   5  12   2       11.24        9.79      6.52 o
   6  12   2        6.72        4.59      6.32 o
   7  12   2        4.17       11.69      7.17 o
   8  12   2        6.97       13.67     10.18 o
   9  12   2        0.14       -2.77      7.52 o
   0  13   2       73.07       90.26     23.69 o
   1  13   2       10.60       25.03     10.13 o
   2  13   2        1.23        8.60      7.97 o
   3  13   2        0.49        7.48      8.42 o
   4  13   2       27.06       17.91     10.48 o
   5  13   2        8.84       13.91     11.20 o
   6  13   2        0.67        7.15      8.50 o
   7  13   2        4.83       32.10     11.88 o
   8  13   2        5.02       -6.21      9.97 o
   0  14   2        3.87       -3.04     13.05 o
   1  14   2        1.23        6.44      9.77 o
   2  14   2        1.26        2.43     11.21 o
   3  14   2        2.55       -0.57      9.80 o
   4  14   2        5.29        6.35     10.78 o
   5  14   2        4.32       -0.69     12.63 o
   6  14   2        2.88        2.40     12.56 o
   0  15   2        4.49       12.08     15.04 o
   1  15   2        2.44        8.77     11.79 o
   2  15   2        0.91       -3.13     11.38 o
   2   0   3     1051.44     1025.17     52.01 o
   4   0   3       74.90       77.84      7.77 o
   6   0   3       59.97       70.53      7.71 o
   8   0   3       42.79       40.73      6.87 o
  10   0   3        0.81        1.77      4.09 o
  12   0   3       55.14       36.53     11.30 o
  14   0   3        9.54       11.08      8.48 o
   1   1   3       97.69      100.74      5.23 o
   2   1   3     2050.90     2006.33     70.18 o
   3   1   3       55.92       58.51      4.23 o
   4   1   3      353.36      375.08     14.92 o
   5   1   3      162.46      159.81      8.30 o
   6   1   3       20.76       19.83      3.03 o
   7   1   3       33.96       42.05      4.32 o
   8   1   3       42.20       44.37      4.62 o
   9   1   3        0.42        4.54      3.02 o
  10   1   3        3.29        0.49      3.23 o
  11   1   3        0.64       -1.04      4.15 o
  12   1   3       16.94       14.23      5.04 o
  13   1   3        2.85       -4.41      4.41 o
  14   1   3        0.71        0.65      5.98 o
  15   1   3        0.91       -4.97      4.97 o
   1   2   3       49.97       48.52      3.42 o
   2   2   3      819.29      810.55     31.70 o
   3   2   3      149.84      159.86      8.58 o
   4   2   3        6.57        4.55      1.87 o
   5   2   3      107.85      107.36      6.36 o
   6   2   3      109.29      109.79      7.79 o
   7   2   3       23.61       19.43      3.45 o
   8   2   3       45.27       56.07      5.74 o
   9   2   3      150.77      153.77     11.38 o
  10   2   3        0.50       -2.93      2.93 o
  11   2   3       32.22       16.09      4.70 o
  12   2   3       17.45       19.78      5.18 o
  13   2   3        0.31        1.28      4.73 o
  14   2   3        1.39        7.58      5.77 o
   1   3   3        5.83        8.30      1.95 o
   2   3   3       68.65       71.94      5.50 o
   3   3   3      119.68      123.57      7.92 o
   4   3   3       45.61       48.70      4.43 o
   5   3   3      115.33      108.75      8.21 o
   6   3   3        2.78        1.31      2.87 o
   7   3   3       78.67       75.71      6.52 o
   8   3   3       26.14       25.17      4.90 o
   9   3   3        2.97        4.02      3.29 o
  10   3   3      110.77      107.58      9.78 o
  11   3   3        4.83       13.90      4.35 o
  12   3   3       14.88       18.50      5.12 o
  13   3   3        0.59       -0.60      5.48 o
  14   3   3        3.48        3.43      5.58 o
   1   4   3       27.52       28.33      3.03 o
   2   4   3       63.24       66.12      4.79 o
   3   4   3       28.09       26.61      2.95 o
   4   4   3       83.78       93.73      6.51 o
   5   4   3      113.57      122.00      7.95 o
   6   4   3        4.90        4.79      2.47 o
   7   4   3        0.40        1.12      2.24 o
   8   4   3        2.06        6.88      3.14 o
   9   4   3        0.76        3.14      3.06 o
  10   4   3        9.62        5.46      3.73 o
  11   4   3       24.33       26.49      5.80 o
  12   4   3        0.17        4.83      4.29 o
  13   4   3        6.08        3.57      5.43 o
  14   4   3        4.14        8.12      6.17 o
   1   5   3      320.95      300.23     14.80 o
   2   5   3        1.75        2.57      2.13 o
   3   5   3       57.54       76.86      6.09 o
   4   5   3       65.17       77.21      6.78 o
   5   5   3      256.77      256.37     18.63 o
   6   5   3        1.56       -2.92      2.92 o
   7   5   3        7.70        6.70      3.92 o
   8   5   3        2.32       -1.38      3.53 o
   9   5   3       29.01       36.73      6.23 o
  10   5   3       16.01        8.49      5.36 o
  11   5   3        0.69       -6.37      6.37 o
  12   5   3        3.83        3.07      5.40 o
  13   5   3        2.22        8.57      6.06 o
  14   5   3        1.22       -4.32      5.53 o
   1   6   3       37.93       42.23      4.85 o
   2   6   3      271.63      262.34     15.99 o
   3   6   3      101.63      111.28      9.39 o
   4   6   3       25.29       21.62      4.11 o
   5   6   3        4.86        1.42      3.48 o
   6   6   3       47.42       38.31      5.59 o
   7   6   3       26.39       17.96      4.83 o
   8   6   3       15.63       26.71      5.22 o
   9   6   3       16.98       17.98      5.09 o
  10   6   3        3.13        3.09      4.15 o
  11   6   3       16.49       21.11      5.82 o
  12   6   3        1.54        9.52      5.90 o
  13   6   3        0.25        8.49      6.00 o
   1   7   3      104.16      108.53      9.00 o
   2   7   3        1.01       -0.51      2.89 o
   3   7   3      106.40      105.80      9.59 o
   4   7   3      173.21      152.89     12.30 o
   5   7   3       19.34       15.68      5.02 o
   6   7   3      168.34      174.33     14.13 o
   7   7   3      100.13      111.65     11.16 o
   8   7   3        2.07        3.73      5.85 o
   9   7   3        7.04        3.33      4.19 o
  10   7   3        3.23        2.12      4.64 o
  11   7   3        4.65       10.34      5.54 o
  12   7   3        4.44        6.19      5.90 o
  13   7   3        0.15       14.01      7.27 o
   1   8   3       25.50       22.80      5.72 o
   2   8   3        7.46        4.54      4.87 o
   3   8   3       43.80       42.32      6.52 o
   4   8   3       42.72       35.70      6.45 o
   5   8   3       99.78       92.54      9.61 o
   6   8   3        5.93        5.21      4.67 o
   7   8   3        5.80       -1.75      4.96 o
   8   8   3       22.01       17.87      6.11 o
   9   8   3        9.81       17.44      6.72 o
  10   8   3       13.65        2.69      6.27 o
  11   8   3        5.34       13.38      7.85 o
  12   8   3        0.14        1.83      7.51 o
   1   9   3       16.95       14.48      5.23 o
   2   9   3       52.94       54.58      8.24 o
   3   9   3       57.31       51.13      8.32 o
   4   9   3       42.42       34.40      6.32 o
   5   9   3       38.31       39.71      6.80 o
   6   9   3       55.23       61.21      8.39 o
   7   9   3        6.95        7.81      5.22 o
   8   9   3        3.02        0.21      5.36 o
   9   9   3       10.30        6.64      6.21 o
  10   9   3       12.16       13.25      7.12 o
  11   9   3        2.26        7.34      7.57 o
   1  10   3      104.30      106.47     11.79 o
   2  10   3        3.56        3.09      4.52 o
   3  10   3       50.53       61.11     10.52 o
   4  10   3       49.51       40.66      9.72 o
   5  10   3       36.38       49.06      8.92 o
   6  10   3       10.74       20.55      6.74 o
   7  10   3       16.37        9.38      5.98 o
   8  10   3        9.68       10.17      6.33 o
   9  10   3        0.63       -0.73      6.45 o
  10  10   3        7.89        2.72      7.10 o
  11  10   3        0.13       -7.89      7.89 o
   1  11   3       18.37       16.30      5.52 o
   2  11   3       63.96       41.84      9.69 o
   3  11   3       83.37       80.69     10.55 o
   4  11   3       16.01       10.22      6.63 o
   5  11   3       19.51       19.54      7.19 o
   6  11   3        5.39        7.51      6.69 o
   7  11   3        2.40       -1.43      5.73 o
   8  11   3        1.33       -1.26      6.43 o
   9  11   3        0.48        0.53      6.87 o
   1  12   3        3.07        4.88      5.16 o
   2  12   3        0.60        1.35      5.58 o
   3  12   3        2.56        1.53      6.10 o
   4  12   3        0.57       10.73      7.66 o
   5  12   3        3.14       -3.00      6.54 o
   6  12   3        6.83        7.34      7.53 o
   7  12   3        0.17       13.20      9.68 o
   8  12   3        0.31       -4.91      8.88 o
   1  13   3        6.38       10.55      7.13 o
   2  13   3       22.47       13.62      7.91 o
   3  13   3        0.36        2.37      7.97 o
   4  13   3        3.55       14.14      8.68 o
   5  13   3        2.84        6.31     10.44 o
   6  13   3        9.12       12.34     11.39 o
   1  14   3        1.12        3.28     10.75 o
   2  14   3        1.73        4.89     11.44 o
   3  14   3        1.65        1.83     10.87 o
   4  14   3        0.18        1.69     11.37 o
   0   0   4     3855.16     3825.18    265.56 o
   2   0   4     1310.44     1241.75     72.61 o
   4   0   4       18.82       21.29      4.78 o
   6   0   4       17.44       15.07      5.66 o
   8   0   4        1.41        2.75      4.97 o
  10   0   4       14.89       21.07      7.58 o
  12   0   4       25.00       23.89      8.73 o
  14   0   4        6.58        8.91      8.26 o
   0   1   4      450.52      439.31     24.04 o
   1   1   4      832.11      794.84     29.35 o
   2   1   4       75.74       82.89      8.55 o
   3   1   4       33.57       39.34      4.07 o
   4   1   4       13.76       16.65      2.74 o
   5   1   4        4.74        8.00      2.42 o
   6   1   4       13.13       13.66      5.75 o
   7   1   4       15.44       12.65      3.98 o
   8   1   4       31.43       30.44      5.17 o
   9   1   4       19.49       14.03      4.53 o
  10   1   4       24.48       16.28      4.93 o
  11   1   4       19.25       19.63      5.34 o
  12   1   4        1.64       -2.60      4.59 o
  13   1   4        6.05        6.23      5.97 o
  14   1   4        1.56        2.60      6.13 o
   0   2   4      115.58      126.81     12.05 o
   1   2   4      132.44      131.21      8.21 o
   2   2   4      142.50      151.76      9.53 o
   3   2   4       41.62       44.53      4.32 o
   4   2   4        4.79        5.71      2.45 o
   5   2   4        3.90        6.75      2.45 o
   6   2   4       68.55       77.27      6.57 o
   7   2   4        3.77        4.19      2.87 o
   8   2   4       37.37       40.23      5.42 o
   9   2   4        4.76        4.00      4.17 o
  10   2   4       13.90       17.67      5.44 o
  11   2   4        9.61       10.08      6.43 o
  12   2   4        8.35       10.70      5.43 o
  13   2   4        3.64        7.55      5.62 o
   0   3   4       93.74       99.28     10.34 o
   1   3   4        2.26        2.02      1.80 o
   2   3   4        9.67        9.38      2.65 o
   3   3   4       55.69       68.47      7.69 o
   4   3   4        8.17       12.39      2.70 o
   5   3   4      250.35      223.72     12.28 o
   6   3   4        3.58        4.19      2.46 o
   7   3   4       81.85       93.48      7.61 o
   8   3   4       30.25       33.59      5.20 o
   9   3   4        1.26        2.45      3.27 o
  10   3   4        8.73       14.88      4.97 o
  11   3   4        2.20       -2.53      4.64 o
  12   3   4        1.95       10.11      7.74 o
  13   3   4        2.01        6.40      7.33 o
   0   4   4       33.47       33.20      5.74 o
   1   4   4       41.20       39.87      4.40 o
   2   4   4        7.58        8.44      2.89 o
   3   4   4       45.99       53.70      5.36 o
   4   4   4       11.83        8.37      3.79 o
   5   4   4       28.71       28.73      5.43 o
   6   4   4       74.70       84.33      7.97 o
   7   4   4        3.16        2.80      3.70 o
   8   4   4       24.80       30.55      5.87 o
   9   4   4       17.27       20.35      8.10 o
  10   4   4        4.75        6.79      4.66 o
  11   4   4        1.80       -1.58      5.99 o
  12   4   4        1.72       -5.22      5.22 o
  13   4   4        2.67       10.13      6.93 o
   0   5   4       25.46       25.44      7.88 o
   1   5   4        2.16        2.54      3.23 o
   2   5   4        2.45        4.22      3.78 o
   3   5   4       11.42       16.79      4.08 o
   4   5   4       11.53       11.33      3.92 o
   5   5   4        5.57        8.25      3.50 o
   6   5   4        8.44        8.07      3.78 o
   7   5   4        7.29        7.82      4.29 o
   8   5   4        8.86        4.20      5.04 o
   9   5   4        7.99        8.51      4.66 o
  10   5   4        0.69       -1.29      4.42 o
  11   5   4        5.03        3.53      5.02 o
  12   5   4       10.31        7.16      6.69 o
  13   5   4        1.04        3.06      5.83 o
   0   6   4      322.36      298.39     42.30 o
   1   6   4       72.22       69.43      8.96 o
   2   6   4       77.49       68.54      9.32 o
   3   6   4       17.98        9.88      6.13 o
   4   6   4        7.79       -3.63      3.83 o
   5   6   4        4.01        2.30      4.29 o
   6   6   4        0.62        2.82      4.30 o
   7   6   4        2.85        6.55      4.80 o
   8   6   4       11.78       -1.12      4.53 o
   9   6   4        0.88        3.23      6.22 o
  10   6   4        6.51        4.62      5.31 o
  11   6   4        0.60       -0.14      6.25 o
  12   6   4        0.34       -0.06     12.05 o
   0   7   4       18.28       12.04      6.67 o
   1   7   4       62.18       54.35      8.45 o
   2   7   4       19.30       14.96      6.04 o
   3   7   4       57.47       57.11     10.39 o
   4   7   4       19.65       17.73      6.23 o
   5   7   4        8.48        6.56      5.83 o
   6   7   4        7.81       11.61      5.09 o
   7   7   4        2.58       12.19      5.50 o
   8   7   4        0.93       -4.81      4.81 o
   9   7   4       13.45       24.67      7.31 o
  10   7   4        5.23       -3.94      5.83 o
  11   7   4        5.93        7.81      7.20 o
  12   7   4        0.92        5.47      7.52 o
   0   8   4       33.08       28.97      9.58 o
   1   8   4       15.30        8.95      5.62 o
   2   8   4       21.43       20.04      6.47 o
   3   8   4        6.74       15.13      6.41 o
   4   8   4        6.03        9.52      5.94 o
   5   8   4       44.61       44.15      8.63 o
   6   8   4        5.60       12.63      6.56 o
   7   8   4       15.70       13.06      6.66 o
   8   8   4       45.30       54.44      8.94 o
   9   8   4        9.04       19.31      7.14 o
  10   8   4       19.35        7.85      7.08 o
  11   8   4        2.60       -1.38      7.23 o
   0   9   4        7.80        5.25      8.91 o
   1   9   4       38.23       38.44      7.99 o
   2   9   4       19.39       19.42      6.65 o
   3   9   4       28.54       30.05     15.36 o
   4   9   4        6.13        5.84      5.69 o
   5   9   4       60.22       60.75      9.93 o
   6   9   4       36.64       36.24      8.39 o
   7   9   4       61.96       43.01      9.85 o
   8   9   4        6.20       -0.09      7.32 o
   9   9   4       16.94       36.03     10.50 o
  10   9   4        1.64        9.63      9.92 o
   0  10   4        0.49       -2.32      5.92 o
   1  10   4       15.70       14.69      6.00 o
   2  10   4       23.56       21.49      7.09 o
   3  10   4       74.00       82.58     14.07 o
   4  10   4       67.61       54.09     10.84 o
   5  10   4        4.14        1.94      5.89 o
   6  10   4       38.20       53.89     10.91 o
   7  10   4       21.54       10.19      7.75 o
   8  10   4        9.12       17.56      8.58 o
   9  10   4        3.94        4.38      8.22 o
   0  11   4       16.16       14.48     24.56 o
   1  11   4       14.90        9.45      5.86 o
   2  11   4        0.76       -2.02      5.95 o
   3  11   4        7.87       13.46      7.10 o
   4  11   4       14.70       15.82      7.93 o
   5  11   4        4.81        7.21      8.15 o
   6  11   4        2.46        4.49      7.37 o
   7  11   4       11.01       15.06      8.40 o
   8  11   4        1.99        1.58      8.15 o
   0  12   4       39.99       30.64     11.13 o
   1  12   4       28.50       32.37     11.89 o
   2  12   4       20.32       16.33      7.60 o
   3  12   4        6.74       10.72     11.94 o
   4  12   4        6.65       15.21      8.41 o
   5  12   4        6.60        0.13      8.02 o
   6  12   4        3.23       -2.71      7.80 o
   0  13   4       19.77        4.20     15.56 o
   1  13   4       12.72       23.70      8.19 o
   2  13   4        1.02        0.76      6.98 o
   3  13   4        0.29        4.81      7.93 o
   4  13   4        7.38       11.33      8.37 o
   2   0   5      263.10      264.26     24.86 o
   4   0   5       10.94       17.98      5.77 o
   6   0   5       28.79       30.33      9.37 o
   8   0   5        4.59        5.06      6.14 o
  10   0   5        2.09        2.18      6.08 o
  12   0   5        6.86        6.24      9.48 o
   1   1   5       39.69       40.55      4.79 o
   2   1   5      142.34      173.79     11.46 o
   3   1   5        6.72       16.12      3.79 o
   4   1   5      119.00      116.88      9.34 o
   5   1   5       30.20       28.32      4.89 o
   6   1   5        1.15        4.47      3.56 o
   7   1   5       16.06       20.31      5.04 o
   8   1   5       19.76       20.31      5.43 o
   9   1   5        2.43       -2.55      4.29 o
  10   1   5        7.84       11.53      5.00 o
  11   1   5        1.81        0.03      5.32 o
  12   1   5        2.07        0.87      5.76 o
   1   2   5       10.67        8.49      3.25 o
   2   2   5       77.31       93.82     10.60 o
   3   2   5       63.35       64.13      7.69 o
   4   2   5        2.73        5.56      4.63 o
   5   2   5       13.91       10.90      4.12 o
   6   2   5        1.14       -3.19      3.19 o
   7   2   5        9.44        7.72      4.24 o
   8   2   5        2.27        7.27      4.55 o
   9   2   5       37.66       34.33      6.75 o
  10   2   5        1.19        8.94      5.84 o
  11   2   5       15.51       21.40      7.82 o
  12   2   5        2.01        3.56     12.59 o
   1   3   5       10.15        6.58      2.85 o
   2   3   5       10.85       13.29      3.91 o
   3   3   5        6.31       11.81      4.62 o
   4   3   5       10.07       15.70      4.52 o
   5   3   5       29.86       21.02      4.98 o
   6   3   5        0.14        1.11      4.25 o
   7   3   5       23.58       34.27      6.53 o
   8   3   5        8.64        6.00      4.80 o
   9   3   5        3.38        1.98      4.68 o
  10   3   5       19.36       21.66      8.02 o
  11   3   5        4.72        4.37      6.18 o
  12   3   5        4.17        7.17      7.67 o
   1   4   5        9.88       14.67      7.13 o
   2   4   5        0.22       -3.19      3.19 o
   3   4   5       19.03       36.34     19.91 o
   4   4   5        2.95        1.62      4.16 o
   5   4   5       18.57       16.77      4.77 o
   6   4   5       11.34        7.82      4.15 o
   7   4   5        3.74        5.23      4.98 o
   8   4   5        0.81        1.73      4.85 o
   9   4   5        5.52       12.22      5.74 o
  10   4   5        0.82       -2.10      5.87 o
  11   4   5        7.64       12.38      8.27 o
  12   4   5        0.23       -5.25      6.59 o
   1   5   5        8.37       12.02      6.06 o
   2   5   5        9.38       12.60      5.58 o
   3   5   5        3.43        4.25      7.73 o
   4   5   5       18.17       19.50      6.11 o
   5   5   5       13.87        9.27      5.29 o
   6   5   5       10.26        8.03      5.36 o
   7   5   5        0.52        2.70      6.69 o
   8   5   5        1.51       10.50      6.35 o
   9   5   5        2.06       -3.26      5.89 o
  10   5   5        4.50       -0.63      6.83 o
  11   5   5        0.70       -6.64      6.64 o
   1   6   5        4.68        8.05      5.43 o
   2   6   5       21.92        9.96      5.66 o
   3   6   5        4.08       16.71      6.41 o
   4   6   5       11.25        7.77      5.08 o
   5   6   5       11.07        9.42      5.56 o
   6   6   5        4.88        7.33      5.74 o
   7   6   5        0.58       -0.30      5.39 o
   8   6   5        5.84       12.50      7.07 o
   9   6   5        0.24       19.16     11.16 o
  10   6   5        2.02        3.57     10.47 o
  11   6   5        1.41       -1.26      6.54 o
   1   7   5        6.65       16.47      6.07 o
   2   7   5       12.07       30.13      7.89 o
   3   7   5       29.71       34.32     13.14 o
   4   7   5       43.98       35.75      9.51 o
   5   7   5        4.63        2.78      5.28 o
   6   7   5       14.96       15.44      6.54 o
   7   7   5       13.21        6.23      6.80 o
   8   7   5        0.18       -5.69      5.69 o
   9   7   5        3.07       -2.63      7.00 o
  10   7   5        0.33        9.34      9.05 o
   1   8   5        3.71        7.77      6.14 o
   2   8   5       15.73       14.24      7.82 o
   3   8   5       24.61       19.77     12.11 o
   4   8   5        4.22        8.24      6.83 o
   5   8   5       19.68        6.45      6.10 o
   6   8   5        4.51        7.43      8.32 o
   7   8   5        2.50       12.34      7.39 o
   8   8   5        6.21        6.02      9.70 o
   9   8   5        3.08       -2.70      7.56 o
   1   9   5        5.30        8.29      6.49 o
   2   9   5        7.43       17.24      7.21 o
   3   9   5        3.47        5.72      6.97 o
   4   9   5       14.89       18.98      9.05 o
   5   9   5       14.72       23.80      9.32 o
   6   9   5        1.31       -6.67      6.67 o
   7   9   5        4.36        1.66      7.91 o
   8   9   5        1.65        4.80     11.47 o
   1  10   5        6.00        9.29      7.13 o
   2  10   5        8.05       11.33      7.81 o
   3  10   5        4.17       21.38      8.93 o
   4  10   5        6.28        3.70      8.20 o
   5  10   5        2.22        4.78     11.32 o
   6  10   5        4.20        6.30      7.67 o
   7  10   5        1.35        2.14      7.40 o
   1  11   5        2.58       10.67      7.62 o
   2  11   5       23.44       60.46     22.69 o
   3  11   5       12.33        7.98     11.58 o
   4  11   5        2.75        6.74      8.89 o
   5  11   5       11.09        5.82      8.16 o
   6  11   5        1.22        1.58      8.65 o
   1  12   5        3.72        3.57      7.17 o
   2  12   5        1.91        0.35      7.19 o
   3  12   5        5.56        9.31      8.20 o
   0   0   6      531.94      482.63     61.16 o
   2   0   6      202.03      219.10     25.78 o
   4   0   6       18.20       11.91     16.77 o
   6   0   6        2.21        0.06      7.43 o
   8   0   6       17.21       27.90      8.78 o
  10   0   6        6.43        2.67      8.02 o
   0   1   6       25.28       13.85      7.68 o
   1   1   6       88.46       77.53      9.60 o
   2   1   6       18.05       15.64      6.09 o
   3   1   6       20.47       22.12      5.80 o
   4   1   6        3.79       -3.74      5.27 o
   5   1   6        1.34       -5.64      5.64 o
   6   1   6        1.84        0.41      4.51 o
   7   1   6        0.49        2.25      4.98 o
   8   1   6        2.12        5.74      5.47 o
   9   1   6        3.42       10.16      7.28 o
  10   1   6        4.01        5.47      7.61 o
  11   1   6        7.57       15.71      8.75 o
   0   2   6       22.54       25.43      8.61 o
   1   2   6       15.51       16.65      6.42 o
   2   2   6       18.91       13.65      5.83 o
   3   2   6       16.26       28.79      8.86 o
   4   2   6       16.42       21.70      8.87 o
   5   2   6        4.38        6.80      5.58 o
   6   2   6       13.06        3.07      5.84 o
   7   2   6        1.18        2.10      5.46 o
   8   2   6        1.17       -3.04      6.08 o
   9   2   6        2.67        5.49      6.91 o
  10   2   6        5.26        9.29      8.25 o
   0   3   6        6.42        5.07     11.32 o
   1   3   6        9.70        2.55      6.21 o
   2   3   6        1.34        7.38      6.69 o
   3   3   6        2.75        6.62      7.14 o
   4   3   6        0.60       -8.44     16.01 o
   5   3   6       20.92       13.01      6.45 o
   6   3   6        2.64        1.66      6.34 o
   7   3   6       37.61       50.00     11.24 o
   8   3   6        7.11        3.91      6.64 o
   9   3   6        1.89        8.00      7.68 o
  10   3   6        1.66        0.48      8.21 o
   0   4   6        4.91        6.81      7.69 o
   1   4   6        5.12        2.47      5.52 o
   2   4   6        2.09        3.30      6.57 o
   3   4   6       20.06       26.82     21.40 o
   4   4   6        6.72       20.60     22.91 o
   5   4   6        9.70        6.09      8.20 o
   6   4   6       11.07       17.44      8.28 o
   7   4   6        3.40       -3.46      6.96 o
   8   4   6        3.27       -2.01      8.12 o
   9   4   6        3.12        0.02      8.44 o
  10   4   6        0.95       14.90     10.06 o
   0   5   6       26.61       18.69     20.59 o
   1   5   6        1.50        2.84     10.30 o
   2   5   6        1.10       -1.29      5.82 o
   3   5   6        2.02        5.30     22.97 o
   4   5   6        0.95       12.57     11.19 o
   5   5   6        0.71       -6.58      6.58 o
   6   5   6        0.22        5.76      6.67 o
   7   5   6        2.69       -0.57      7.09 o
   8   5   6        0.41       -4.30      8.31 o
   9   5   6        2.11        2.08      8.64 o
   0   6   6       19.85       14.69      9.36 o
   1   6   6       10.74        7.90      6.95 o
   2   6   6       13.98       15.98     12.58 o
   3   6   6        0.24       -2.50      6.12 o
   4   6   6        4.22       -1.96      8.44 o
   5   6   6        0.82       -1.98     19.11 o
   6   6   6        0.68       -1.98      7.01 o
   7   6   6        0.70        3.23      8.18 o
   8   6   6        0.90        0.13      7.82 o
   9   6   6        0.75        4.83      8.48 o
   0   7   6        1.63        5.74      9.30 o
   1   7   6       18.88       18.36      7.74 o
   2   7   6        3.40        9.98      7.73 o
   3   7   6        9.24       -6.90      6.90 o
   4   7   6        2.03       -2.13      7.53 o
   5   7   6        1.68        5.39      7.51 o
   6   7   6        0.29        9.80      8.62 o
   7   7   6        1.43        5.73      8.32 o
   8   7   6        1.16        9.88      9.43 o
   0   8   6       17.77       22.07     11.79 o
   1   8   6        5.00       13.18     12.68 o
   2   8   6        4.59        4.50      9.44 o
   3   8   6        3.54      -11.52     11.52 o
   4   8   6        0.14       -3.94      9.25 o
   5   8   6       11.16       -2.59      8.83 o
   6   8   6        5.42       -0.94      8.35 o
   7   8   6        4.44        0.32     11.34 o
   0   9   6        9.33       13.38     12.00 o
   1   9   6        7.74        9.10      8.15 o
   2   9   6        3.16        1.51      8.25 o
   3   9   6       10.52       12.18     13.51 o
   4   9   6        2.76       -5.82      8.42 o
   5   9   6       22.82       18.14     10.43 o
   6   9   6        8.34       -5.00     11.83 o
   0  10   6        0.32       16.71     13.30 o
   1  10   6        4.84        9.41      8.58 o
   2  10   6        9.17       20.14      8.82 o
   3  10   6        7.36       13.56      8.91 o
   4  10   6       13.77        8.05      8.56 o
   2   0   7       14.26       -3.43     10.60 o
   4   0   7        2.48       15.75     11.12 o
   6   0   7        7.91        5.49     17.19 o
   8   0   7        2.19      -14.32     18.20 o
   1   1   7        2.89       -6.37      6.92 o
   2   1   7        8.41        2.92      7.34 o
   3   1   7        2.17        6.91      7.68 o
   4   1   7       14.42       18.46      9.81 o
   5   1   7        2.00        7.59     10.39 o
   6   1   7        4.02        4.83     11.85 o
   7   1   7        2.03       11.96     14.44 o
   8   1   7        3.29        9.33      9.52 o
   1   2   7        3.96       10.10     11.85 o
   2   2   7        2.68        1.18     16.16 o
   3   2   7        6.95       11.04     14.13 o
   4   2   7        1.61       18.31     28.42 o
   5   2   7        3.65        9.81     34.36 o
   6   2   7        0.73        4.98     16.73 o
   7   2   7        2.55       13.68     20.61 o
   8   2   7        0.67        2.66     10.62 o
   1   3   7        1.11        8.58      9.75 o
   2   3   7        3.97       -2.99      9.29 o
   3   3   7        5.71        1.58     11.42 o
   4   3   7        1.19        9.25     27.20 o
   5   3   7        1.37       16.51     16.89 o
   6   3   7        0.28       -9.12      9.12 o
   7   3   7        1.24       -6.77     11.37 o
   1   4   7        1.95       -8.57     10.12 o
   2   4   7        0.56       -4.24     10.25 o
   3   4   7        2.05       29.73     16.00 o
   4   4   7        0.22      -19.33     46.61 o
   5   4   7        0.45      -11.18     12.38 o
   6   4   7        0.49      -10.47     10.47 o
   7   4   7        0.45        2.91     12.58 o
   1   5   7        1.19      -10.56     10.56 o
   2   5   7        0.12       -4.04     12.47 o
   3   5   7        1.34       -0.74      8.92 o
   4   5   7        2.55       10.89     11.00 o
   5   5   7        0.39        2.09     18.44 o
   6   5   7        1.56       -9.38     10.31 o
   1   6   7        0.52        7.66     15.15 o
   2   6   7        2.00       -8.33     10.50 o
   3   6   7        0.11        1.18     11.48 o
   4   6   7        2.34        7.06     12.58 o
   5   6   7        2.90        3.86     11.89 o
   1   7   7        0.26       -0.53     12.51 o
   2   7   7        1.74       -2.03     12.14 o
   3   7   7        7.69        4.91     50.16 o
   4   7   7        6.41      -11.00     11.09 o
   1   8   7        0.43       -5.85      8.86 o
   2   8   7        5.35       -3.75     11.83 o
   0   1   8        3.28      -15.20     15.20 o
   1   1   8       16.57       18.47     12.83 o
   2   1   8        2.08      -12.33     14.57 o
   3   1   8        2.76        7.31     19.17 o
   0   2   8        7.07       11.70     19.98 o
   1   2   8        3.28       11.82     14.36 o
   2   2   8        2.11       -9.57     19.09 o
   3   2   8        1.63        9.75     15.87 o
   0   3   8        1.06      -10.69     19.17 o
   1   3   8        0.93      -12.14     12.14 o
 
